# Supplementary material for: The Effects of Stress on Hippocampal Neurogenesis and Behavior in the Absence of Lipocalin-2
Source: Int J Mol Sci. 2023 Oct 24;24(21):15537. doi: 10.3390/ijms242115537 (PMC10649401; doi:10.3390/ijms242115537)
Supplement: Supplementary file 1 [file ijms-24-15537-s001.zip]

Archive with 1 entries (1 files):
- ijms-2626532-supplementary.pdf
